# Supplementary material for: Circulating Low Density Neutrophils Are Associated with Resistance to First Line Anti-PD1/PDL1 Immunotherapy in Non-Small Cell Lung Cancer
Source: Cancers (Basel). 2022 Aug 9;14(16):3846. doi: 10.3390/cancers14163846 (PMC9406164; doi:10.3390/cancers14163846)
Supplement: Supplementary file 1 [file cancers-14-03846-s001.zip]

Archive with 1 entries (1 files):
- cancers-1810969-supplementary.rar
